# Supplementary material for: Incidence of venous thromboembolism and bleeding in patients with malignant central nervous system neoplasm: Systematic review and meta-analysis
Source: PLoS One. 2024 Jun 20;19(6):e0304682. doi: 10.1371/journal.pone.0304682 (PMC11189257; doi:10.1371/journal.pone.0304682)
Supplement: S1 File — (ZIP) [file pone.0304682.s004.zip]

Archive with 3 entries (3 files):
- S1-forests/S1-forest_a_b_c.tif
- S1-forests/S1-forest_d_e_f.tif
- S1-forests/Thumbs.db
